# Supplementary material for: Coordinative Combination of Nitroamine and Gem-Dinitromethyl with Fused Ring for Enhanced Oxygen Balances and Detonation Properties
Source: Int J Mol Sci. 2022 Nov 18;23(22):14337. doi: 10.3390/ijms232214337 (PMC9697839; doi:10.3390/ijms232214337)
Supplement: Supplementary file 1 [file ijms-23-14337-s001.zip]

Archive with 1 entries (1 files):
- ijms-2018143-supplementary.pdf
